# Supplementary material for: A new species of Uralaphorura Martynova, 1978 from northeast China, with a key to world species of the genus (Collembola, Onychiuridae)
Source: Zookeys. 2017 Mar 21;(662):93–9. doi: 10.3897/zookeys.662.12071 (PMC5539361; doi:10.3897/zookeys.662.12071)
Supplement: XML Treatment for Uralaphorura liangshuiensis [file zookeys.662.12071-treatment1.xml]

<!DOCTYPE tp:taxon-treatment
  PUBLIC "-//TaxonX//DTD Taxonomic Treatment Publishing DTD v0 20100105//EN" "tax-treatment-NSO.dtd">
<tp:taxon-treatment xmlns:tp="http://www.plazi.org/taxpub"><tp:treatment-meta><kwd-group><label>Taxon classification</label><kwd><named-content xmlns:xlink="http://www.w3.org/1999/xlink" content-type="kingdom">Animalia</named-content></kwd><kwd><named-content xmlns:xlink="http://www.w3.org/1999/xlink" content-type="order">Collembola</named-content></kwd><kwd><named-content xmlns:xlink="http://www.w3.org/1999/xlink" content-type="family">Onychiuridae</named-content></kwd></kwd-group><mixed-citation publication-type="journal"><person-group><name><surname>Xie</surname><given-names>Zhijing</given-names></name><name><surname>Sun</surname><given-names>Xin</given-names></name><name><surname>Weiner</surname><given-names>Wanda Maria</given-names></name></person-group><article-title>A new species of <italic><tp:taxon-name><tp:taxon-name-part taxon-name-part-type="genus" reg="Uralaphorura">Uralaphorura</tp:taxon-name-part></tp:taxon-name></italic> Martynova, 1978 from northeast China, with a key to world species of the genus (<tp:taxon-name><tp:taxon-name-part taxon-name-part-type="order">Collembola</tp:taxon-name-part></tp:taxon-name>, <tp:taxon-name><tp:taxon-name-part taxon-name-part-type="family">Onychiuridae</tp:taxon-name-part></tp:taxon-name>)</article-title><source>Zookeys</source><day>21</day><month>3</month><year>2017</year><volume>2017</volume><issue>662</issue><fpage>93</fpage><lpage>99</lpage><pub-id pub-id-type="doi">10.3897/zookeys.662.12071</pub-id></mixed-citation></tp:treatment-meta><tp:nomenclature><tp:taxon-name>
            <tp:taxon-name-part taxon-name-part-type="genus" reg="Uralaphorura">Uralaphorura</tp:taxon-name-part>
            <tp:taxon-name-part taxon-name-part-type="species" reg="liangshuiensis">liangshuiensis</tp:taxon-name-part>
            <object-id xmlns:xlink="http://www.w3.org/1999/xlink" content-type="zoobank" xlink:type="simple">http://zoobank.org/79E65A21-008F-49E2-8770-D13529F63FC6</object-id>
          </tp:taxon-name><tp:taxon-status xmlns:xlink="http://www.w3.org/1999/xlink" xlink:type="simple">sp. n.</tp:taxon-status><xref ref-type="fig" rid="F1">Figs 1</xref><xref ref-type="fig" rid="F2">, 2</xref></tp:nomenclature><tp:treatment-sec sec-type="material" id="SECID0EDIAC"><title>Material Examined.</title><p>Holotype female, China, Heilongjiang Province, Yichun City, Liangshui National Park (<named-content xmlns:xlink="http://www.w3.org/1999/xlink" content-type="dwc:verbatimCoordinates" xlink:type="simple"><named-content content-type="geo-json" specific-use="{&#34;type&#34;:&#34;Point&#34;,&#34;coordinates&#34;:[128.883333,47.184444]}" id="NCID0EMIAC" xlink:type="simple">47°11'04"N, 128°53'00"E</named-content></named-content>, alt. 347m), 18 June 2016, under moss on the dead-and-down wood, Xin Sun, Zhijing Xie, Wanda M. Weiner and Grzegorz Paśnik leg. Paratypes, 17 females and 9 males, same data as holotype.</p><p>The holotype and 23 paratypes (15 females and 8 males) are deposited in Northeast Institute of Geography and Agroecology, Chinese Academy of Sciences; 3 paratypes (2 females and 1 male) in Institute of Systematics and Evolution of Animals, Polish Academy of Sciences.</p><fig id="F1" position="float" orientation="portrait"><label>Figure 1.</label><caption><p>
                <italic><tp:taxon-name><tp:taxon-name-part taxon-name-part-type="genus" reg="Uralaphorura">Uralaphorura</tp:taxon-name-part> <tp:taxon-name-part taxon-name-part-type="species" reg="liangshuiensis">liangshuiensis</tp:taxon-name-part></tp:taxon-name></italic> sp. n. <bold>A</bold> dorsal side of body <bold>B</bold> labium <bold>C</bold> <abbrev xmlns:xlink="http://www.w3.org/1999/xlink" xlink:title="antennal segments" id="ABBRID0ELJAC" xlink:type="simple">Ant</abbrev>. III–IV <bold>D</bold> clubs, rods and papillae of <abbrev xmlns:xlink="http://www.w3.org/1999/xlink" xlink:title="nsory organ of Ant. III" id="ABBRID0ERJAC" xlink:type="simple">AIIIO</abbrev> <bold>E</bold> labrum and maxillary palp <bold>F</bold> <abbrev xmlns:xlink="http://www.w3.org/1999/xlink" xlink:title="postantennal organ" id="ABBRID0EZJAC" xlink:type="simple">PAO</abbrev> <bold>G</bold> ventral side of <abbrev xmlns:xlink="http://www.w3.org/1999/xlink" xlink:title="abdominal segments" id="ABBRID0E6JAC" xlink:type="simple">Abd</abbrev>. II–VI. Scale bars: 0.1 mm <bold>A, C, G</bold>; 0.01 mm <bold>B, D–F</bold>.</p></caption><graphic xmlns:xlink="http://www.w3.org/1999/xlink" xlink:href="zookeys-662-093-g001.jpg" position="float" orientation="portrait" xlink:type="simple" id="oo_127705.jpg"/></fig><p>
            <bold>Diagnosis.</bold> Pso formulae 32/133/33332 dorsally and 0/000/0001(0) ventrally; <abbrev xmlns:xlink="http://www.w3.org/1999/xlink" xlink:title="parapseudocellus" id="ABBRID0EQKAC" xlink:type="simple">psx</abbrev> only present ventrally, formula as 3/000/2210(1)00; subcoxae 1 of legs I–III with 1 <abbrev xmlns:xlink="http://www.w3.org/1999/xlink" xlink:title="pseudocellus" id="ABBRID0EUKAC" xlink:type="simple">pso</abbrev> and 1 <abbrev xmlns:xlink="http://www.w3.org/1999/xlink" xlink:title="parapseudocellus" id="ABBRID0EYKAC" xlink:type="simple">psx</abbrev> each; <abbrev xmlns:xlink="http://www.w3.org/1999/xlink" xlink:title="nsory organ of Ant. III" id="ABBRID0E3KAC" xlink:type="simple">AIIIO</abbrev> consists of four papillae, five guard chaetae, two small rods, and two granulated sensory clubs; 3+3 p-chaetae present between two medial <abbrev xmlns:xlink="http://www.w3.org/1999/xlink" xlink:title="pseudocellus" id="ABBRID0EALAC" xlink:type="simple">pso</abbrev> posterior part of head; <abbrev xmlns:xlink="http://www.w3.org/1999/xlink" xlink:title="abdominal segments" id="ABBRID0EELAC" xlink:type="simple">Abd</abbrev>.IV tergum with axial chaeta m0, <abbrev xmlns:xlink="http://www.w3.org/1999/xlink" xlink:title="abdominal segments" id="ABBRID0EILAC" xlink:type="simple">Abd</abbrev>.V tergum without unpaired axial chaeta, <abbrev xmlns:xlink="http://www.w3.org/1999/xlink" xlink:title="abdominal segments" id="ABBRID0EMLAC" xlink:type="simple">Abd</abbrev>.VI tergum with axial chaetae a0 and m0; anal spines 0.7 times as long as inner edge of hind unguis.</p><p>
            <bold>Description.</bold> <italic>Body</italic> white in alcohol. Length of body 1.1–1.7 mm in females, 0.9–1.1 mm in males; holotype 1.6 mm. Shape of body cylindrical with anal spines on papillae. Anal spines 0.7 times as long as inner edge of hind unguis.</p><p>
            <italic>Pso formulae</italic> 32/133/33332 dorsally and 0/000/0001(0) ventrally (Figs <xref ref-type="fig" rid="F1">1A, G</xref>). Psx only present ventrally, formula as 3/000/2210(1)00 (Figs <xref ref-type="fig" rid="F1">1A, G</xref>). Two of all available specimens have 1+1 <abbrev xmlns:xlink="http://www.w3.org/1999/xlink" xlink:title="parapseudocellus" id="ABBRID0ECMAC" xlink:type="simple">psx</abbrev> on ventral <abbrev xmlns:xlink="http://www.w3.org/1999/xlink" xlink:title="abdominal segments" id="ABBRID0EGMAC" xlink:type="simple">Abd</abbrev>. IV instead of 1+1 <abbrev xmlns:xlink="http://www.w3.org/1999/xlink" xlink:title="pseudocellus" id="ABBRID0EKMAC" xlink:type="simple">pso</abbrev>. Subcoxae 1 of legs I–III with 1 <abbrev xmlns:xlink="http://www.w3.org/1999/xlink" xlink:title="pseudocellus" id="ABBRID0EOMAC" xlink:type="simple">pso</abbrev> and 1 <abbrev xmlns:xlink="http://www.w3.org/1999/xlink" xlink:title="parapseudocellus" id="ABBRID0ESMAC" xlink:type="simple">psx</abbrev> each. Psp formula 00/011/111100 dorsally and 00/111/0001<sup><abbrev xmlns:xlink="http://www.w3.org/1999/xlink" xlink:title="unpaired pseudopore" id="ABBRID0EXMAC" xlink:type="simple">m</abbrev></sup>0 ventrally (Fig. <xref ref-type="fig" rid="F1">1A, G</xref>).</p><p>
            <italic>Head</italic>. Antennae as long as head. Length ratio of <abbrev xmlns:xlink="http://www.w3.org/1999/xlink" xlink:title="antennal segments" id="ABBRID0EDNAC" xlink:type="simple">Ant</abbrev>. I: II: III: IV as approximately 1: 1.5: 1.5: 2.5. Subapical organite on <abbrev xmlns:xlink="http://www.w3.org/1999/xlink" xlink:title="antennal segments" id="ABBRID0EHNAC" xlink:type="simple">Ant</abbrev>. IV with globular apex; basolateral <abbrev xmlns:xlink="http://www.w3.org/1999/xlink" xlink:title="s-microchaaeta (microsensillum" id="ABBRID0ELNAC" xlink:type="simple">ms</abbrev> above the second proximal row of chaetae (Fig. <xref ref-type="fig" rid="F1">1C</xref>).<abbrev xmlns:xlink="http://www.w3.org/1999/xlink" xlink:title="nsory organ of Ant. III" id="ABBRID0ETNAC" xlink:type="simple">AIIIO</abbrev> consists of four papillae, five guard chaetae, two small rods, and two granulated sensory clubs (Fig. <xref ref-type="fig" rid="F1">1C</xref>); lateral <abbrev xmlns:xlink="http://www.w3.org/1999/xlink" xlink:title="s-microchaaeta (microsensillum" id="ABBRID0E2NAC" xlink:type="simple">ms</abbrev> just behind sensory organ. <abbrev xmlns:xlink="http://www.w3.org/1999/xlink" xlink:title="antennal segments" id="ABBRID0E6NAC" xlink:type="simple">Ant</abbrev>. II with 17–18 chaetae. <abbrev xmlns:xlink="http://www.w3.org/1999/xlink" xlink:title="antennal segments" id="ABBRID0EDOAC" xlink:type="simple">Ant</abbrev>. I with nine chaetae. Antennal base well marked. <abbrev xmlns:xlink="http://www.w3.org/1999/xlink" xlink:title="postantennal organ" id="ABBRID0EHOAC" xlink:type="simple">PAO</abbrev> with 16–20 simple or slightly bilobed vesicles arranged in two rows along axis of organ (Fig. <xref ref-type="fig" rid="F1">1F</xref>). Dorsal cephalic chaeta <abbrev xmlns:xlink="http://www.w3.org/1999/xlink" xlink:title="unpaired axial chaeta on area frontalis on head" id="ABBRID0EPOAC" xlink:type="simple">d0</abbrev> present (Fig. <xref ref-type="fig" rid="F2">2B</xref>). On head 3+3 p-chaetae present between two medial <abbrev xmlns:xlink="http://www.w3.org/1999/xlink" xlink:title="pseudocellus" id="ABBRID0EXOAC" xlink:type="simple">pso</abbrev> posterior part of head, p1 anterior to others (Fig. <xref ref-type="fig" rid="F2">2B</xref>). Mandible with strong molar plate and four apical teeth. Maxilla bearing three teeth and six lamellae. Maxillary palp simple with one basal chaeta and two sublobal hairs (Fig. <xref ref-type="fig" rid="F1">1E</xref>). Labral chaetae 4/342 (Fig. <xref ref-type="fig" rid="F1">1E</xref>). Labium with six proximal, four basomedian (E, F, G, and f) and six basolateral (a, b, c, d, e, e’) chaetae (Figs <xref ref-type="fig" rid="F1">1B</xref>, <xref ref-type="fig" rid="F2">2A</xref>); labial type A, papillae A–E with 1, 4, 0, 3 and 3 guard chaetae respectively (Fig. <xref ref-type="fig" rid="F1">1B</xref>). 4+4 postlabial chaetae present along ventral groove (Fig. <xref ref-type="fig" rid="F2">2A</xref>).</p><!--PageBreak--><!--PageBreak--><!--PageBreak--><p>
            <italic>Body chaetotaxy</italic>. S-chaetae not distinguishable from ordinary chaetae. Tiny and blunt <abbrev xmlns:xlink="http://www.w3.org/1999/xlink" xlink:title="s-microchaaeta (microsensillum" id="ABBRID0E5PAC" xlink:type="simple">ms</abbrev> present on both <abbrev xmlns:xlink="http://www.w3.org/1999/xlink" xlink:title="thoracic segments" id="ABBRID0EDAAE" xlink:type="simple">Th</abbrev>. II and III (Fig. <xref ref-type="fig" rid="F1">1A</xref>). <abbrev xmlns:xlink="http://www.w3.org/1999/xlink" xlink:title="thoracic segments" id="ABBRID0ELAAE" xlink:type="simple">Th</abbrev>. I tergum with 8–10+8–10 chaetae. <abbrev xmlns:xlink="http://www.w3.org/1999/xlink" xlink:title="thoracic segments" id="ABBRID0EPAAE" xlink:type="simple">Th</abbrev>. II–III terga with 3–4+3–4 chaetae along axial line respectively (Fig. <xref ref-type="fig" rid="F1">1A</xref>). <abbrev xmlns:xlink="http://www.w3.org/1999/xlink" xlink:title="abdominal segments" id="ABBRID0EXAAE" xlink:type="simple">Abd</abbrev>. I–III terga with 4+4 chaetae along axial line respectively (Fig. <xref ref-type="fig" rid="F1">1A</xref>). <abbrev xmlns:xlink="http://www.w3.org/1999/xlink" xlink:title="abdominal segments" id="ABBRID0E6AAE" xlink:type="simple">Abd</abbrev>. IV tergum with axial chaeta m0, <abbrev xmlns:xlink="http://www.w3.org/1999/xlink" xlink:title="abdominal segments" id="ABBRID0EDBAE" xlink:type="simple">Abd</abbrev>.V tergum without unpaired axial chaeta, <abbrev xmlns:xlink="http://www.w3.org/1999/xlink" xlink:title="abdominal segments" id="ABBRID0EHBAE" xlink:type="simple">Abd</abbrev>. VI tergum with axial chaetae a0 and m0 (Fig. <xref ref-type="fig" rid="F1">1A</xref>). <abbrev xmlns:xlink="http://www.w3.org/1999/xlink" xlink:title="thoracic segments" id="ABBRID0EPBAE" xlink:type="simple">Th</abbrev>. I–III sterna without chaetae.</p><p>
            <italic>Appendages</italic>. Subcoxae 1 of legs I–III with 4, 4 and 4 chaetae. Tibiotarsi of legs I, II and III with 22 (3, 8, 11), 23 (4, 8, 11) and 22 (4, 7, 11) chaetae (Fig. <xref ref-type="fig" rid="F2">2C, D, E</xref>).Unguis with teeth on inner edge. Unguiculus as long as inner edge of unguis, without inner basal lamella (Fig. <xref ref-type="fig" rid="F2">2C, D, E</xref>). Ventral tube with 7–8+7–8 distal chaetae and 1–2+1–2 basal chaetae, without anterior chaetae. Furca reduced to finely granulated area, with 4 small dental chaetae arranged in one row posteriorly; one manubrial row of chaetae present (Fig. <xref ref-type="fig" rid="F2">2G</xref>).</p><p>
            <italic>Female genital plate</italic> with 17–21 chaetae, males with 30–42 chaetae. Male ventral organ absent. Anal valves with numerous acuminate chaetae; each lateral valve with chaetae a0, 2a1, 2a2; upper valve with chaetae a0, 2b1, 2b2, c0, 2c1 and 2c2 (Fig. <xref ref-type="fig" rid="F2">2F</xref>).</p></tp:treatment-sec><tp:treatment-sec sec-type="ecology" id="SECID0ELCAE"><title>Ecology.</title><p>Under moss on dead-and-down wood in the Korean pine forest.</p></tp:treatment-sec><tp:treatment-sec sec-type="derivatio nominis" id="SECID0EQCAE"><title>
            <italic>Derivatio nominis</italic>.</title><p>Named for the national park in which the species was found.</p></tp:treatment-sec><tp:treatment-sec sec-type="discussion" id="SECID0EYCAE"><title>Discussion.</title><p>The new species can easily be distinguished from all known congeners due to the unique number of dorsal and ventral <abbrev xmlns:xlink="http://www.w3.org/1999/xlink" xlink:title="pseudocellus" id="ABBRID0E5CAE" xlink:type="simple">pso</abbrev>. Thus, it shares the presence of ventral <abbrev xmlns:xlink="http://www.w3.org/1999/xlink" xlink:title="pseudocellus" id="ABBRID0ECDAE" xlink:type="simple">pso</abbrev> only with <italic><tp:taxon-name><tp:taxon-name-part taxon-name-part-type="genus" reg="Uralaphorura">U.</tp:taxon-name-part> <tp:taxon-name-part taxon-name-part-type="species" reg="varicellata">varicellata</tp:taxon-name-part></tp:taxon-name></italic>, but clearly differs from the latter in their number (0/000/0001(0) in the new species vs 2/000/0112 in <italic><tp:taxon-name><tp:taxon-name-part taxon-name-part-type="genus" reg="Uralaphorura">U.</tp:taxon-name-part> <tp:taxon-name-part taxon-name-part-type="species" reg="varicellata">varicellata</tp:taxon-name-part></tp:taxon-name></italic>). Dorsal <abbrev xmlns:xlink="http://www.w3.org/1999/xlink" xlink:title="pseudocellus" id="ABBRID0E3DAE" xlink:type="simple">pso</abbrev> formula of the new species is most similar although not identical to that of <italic><tp:taxon-name><tp:taxon-name-part taxon-name-part-type="genus" reg="Uralaphorura">U.</tp:taxon-name-part> <tp:taxon-name-part taxon-name-part-type="species" reg="tunguzica">tunguzica</tp:taxon-name-part></tp:taxon-name></italic> (32/133/33333 vs 32/133/33332 in <italic><tp:taxon-name><tp:taxon-name-part taxon-name-part-type="genus" reg="Uralaphorura">U.</tp:taxon-name-part> <tp:taxon-name-part taxon-name-part-type="species" reg="liangshuiensis">liangshuiensis</tp:taxon-name-part></tp:taxon-name></italic> sp. n.). Existed differences in ventral <abbrev xmlns:xlink="http://www.w3.org/1999/xlink" xlink:title="parapseudocellus" id="ABBRID0EWEAE" xlink:type="simple">psx</abbrev> formulae (3/000/2210(1)00 in the new species, 2/000/221200 in <italic><tp:taxon-name><tp:taxon-name-part taxon-name-part-type="genus" reg="Uralaphorura">U.</tp:taxon-name-part> <tp:taxon-name-part taxon-name-part-type="species" reg="schilovi">schilovi</tp:taxon-name-part></tp:taxon-name></italic>, 2/000/221100 in <italic><tp:taxon-name><tp:taxon-name-part taxon-name-part-type="genus" reg="Uralaphorura">U.</tp:taxon-name-part> <tp:taxon-name-part taxon-name-part-type="species" reg="tunguzica">tunguzica</tp:taxon-name-part></tp:taxon-name></italic>, 2/000/210000 in <italic><tp:taxon-name><tp:taxon-name-part taxon-name-part-type="genus" reg="Uralaphorura">U.</tp:taxon-name-part> <tp:taxon-name-part taxon-name-part-type="species" reg="varicellata">varicellata</tp:taxon-name-part></tp:taxon-name></italic>, and 2/000/221200 in <italic><tp:taxon-name><tp:taxon-name-part taxon-name-part-type="genus" reg="Uralaphorura">U.</tp:taxon-name-part> <tp:taxon-name-part taxon-name-part-type="species" reg="yanensis">yanensis</tp:taxon-name-part></tp:taxon-name></italic>) can also be used in separation of the known species (see also key below).</p><fig id="F2" position="float" orientation="portrait"><label>Figure 2.</label><caption><p>
                <italic><tp:taxon-name><tp:taxon-name-part taxon-name-part-type="genus" reg="Uralaphorura">Uralaphorura</tp:taxon-name-part> <tp:taxon-name-part taxon-name-part-type="species" reg="liangshuiensis">liangshuiensis</tp:taxon-name-part></tp:taxon-name></italic> sp. n. <bold>A</bold> ventral side of head <bold>B</bold> dorsal side of head; <bold>C</bold>, distal part of leg I <bold>D</bold> distal part of leg II <bold>E</bold>, distal part of leg III; F, anal valves <bold>G</bold> <abbrev xmlns:xlink="http://www.w3.org/1999/xlink" xlink:title="abdominal segments" id="ABBRID0EFHAE" xlink:type="simple">Abd</abbrev>. sternum IV with furcal remnant. Scale bars: 0.1 mm <bold>A–B, F–G</bold>; 0.01 mm <bold>C–E</bold>.</p></caption><graphic xmlns:xlink="http://www.w3.org/1999/xlink" xlink:href="zookeys-662-093-g002.jpg" position="float" orientation="portrait" xlink:type="simple" id="oo_127708.jpg"/></fig></tp:treatment-sec></tp:taxon-treatment>
